# Supplementary material for: Morphometry and morphology of rostral cranial fossa in brachycephalic dogs – CT studies
Source: PLoS One. 2020 Oct 1;15(10):e0240091. doi: 10.1371/journal.pone.0240091 (PMC7529308; doi:10.1371/journal.pone.0240091)
Supplement: S1 Table — (XLS) [file pone.0240091.s001.xls]

## Sheet: Arkusz1
SI	breed	group	AP (cm)	ZyZy (cm)	PBWL (cm)	SBL (cm)	PBL (cm)	volRCF (cm3)	volCC (cm3)	RMCFA
39.7543	Russian Wolfhound	D	25.23	10.03	3.11	9.18	3.11	11.4174	98.4433	148.88
45.5895	Bernese Mountain Dog	D	23.58	10.75	2.55	7.89	2.55	10.414	91.9646	149.93
46.0674	German Shepherd	D	22.25	10.25	2.51	7.56	2.4	9.581	86.4094	152.68
46.1475	Black Russian Terrier	D	24.4	11.26	2.73	8.48	2.73	13.8152	124.943	146.34
46.6019	English Springer Spaniel	D	20.6	9.6	2.43	6.88	2.32	9.6092	108.759	145.8
46.6667	Doberman Pinscher	D	23.85	11.13	2.9	8.32	2.9	11.5731	108.95	153.77
47.4595	Wire-haired Fox Terrier	D	17.91	8.5	2.29	6.33	2.25	7.4585	71.1466	144.75
48.2057	Black Russian Terrier	D	18.67	9	2.16	5.58	2.06	9.1851	82.6445	140.9
48.2503	Doberman Pinscher	D	24.29	11.72	2.86	8.65	2.94	11.32	98.0241	157.02
48.3193	Newfoundland	D	23.8	11.5	2.66	8.11	2.77	11.2767	107.051	144.01
48.3871	Great Dane	D	26.35	12.75	2.67	9.05	2.53	13.5329	120.22	151.08
48.5603	White Shepherd	D	25.7	12.48	2.75	8.51	2.87	13.5413	110.475	151.21
48.6474	Gordon Setter	D	21.44	10.43	2.37	7.41	2.13	10.8217	103.093	140.77
48.7682	German Shepherd	D	21.92	10.69	2.57	7.58	2.75	9.6766	94.6663	138.25
48.8889	German Shepherd	D	22.5	11	2.51	7.38	2.58	10.45	95.9045	142.08
48.9276	German Shepherd	D	24.71	12.09	2.84	8.34	2.58	11.0667	111.542	148.02
48.9467	German Shepherd	D	22.31	10.92	2.5	7.64	2.39	9.9261	87.6103	146.07
48.9482	German Shepherd	D	24.72	12.1	2.75	8.07	2.75	11.3599	99.0386	144.25
49.1849	German Shepherd	D	25.15	12.37	2.41	7.8	2.41	9.0743	99.4361	143.25
49.2314	German Shepherd	D	24.07	11.85	2.71	8.32	2.55	11.4405	103.376	147.33
49.7572	German Shepherd	D	22.65	11.27	2.55	7.64	2.55	10.9948	107.036	149.75
49.7959	German Shepherd	D	24.5	12.2	3.12	8.76	3.03	12.2123	106.969	143.52
49.8013	German Shepherd	D	22.65	11.28	2.56	7.42	2.48	11.4117	95.4176	144.25
49.9593	German Shepherd	D	24.6	12.29	2.77	8.31	2.77	12.2903	106.781	145.74
50.1918	German Shepherd	M1	20.86	10.47	2.49	7.36	2.44	9.7058	88.7217	145.2
50.5806	German Shepherd	M1	23.25	11.76	2.58	8.29	2.58	12.2526	106.854	155.38
50.613	German Shepherd	M1	22.84	11.56	2.58	7.69	2.65	9.5655	90.1627	152.8
50.625	Dachshund	M1	16	8.1	2.07	5.26	1.86	5.7379	63.8502	145.24
51.0648	Black Russian Terrier	M1	23.01	11.75	2.83	8.06	2.83	12.2903	106.95	144.62
51.1639	Dalmatian	M1	21.48	10.99	2.53	7.53	2.53	9.0826	92.4718	154.53
51.2459	Golden Retriever	M1	21.27	10.9	2.28	7.38	2.21	10.8856	113.389	146.57
51.2881	Dachshund	M1	17.08	8.76	2.09	5.85	1.77	5.6641	74.2484	130.25
51.3525	German Shepherd	M1	24.4	12.53	2.61	7.78	2.61	11.0665	107.965	152.96
52.0558	Great Dane	M1	27.24	14.18	2.96	9.51	2.73	16.6408	145.076	149.12
52.2066	Standard Schnauzer	M1	19.94	10.41	2.27	6.97	2.27	9.4705	78.876	136.78
52.5346	German Wirehired Pointer	M1	21.7	11.4	2.69	7.8	2.69	10.8348	100.459	151.53
53.2265	German Shepherd	M1	22.47	11.96	2.66	7.72	2.66	9.3185	88.359	148.19
53.2924	Black Russian Terrier	M1	22.78	12.14	2.32	7.82	2.48	11.5908	108.106	159.56
53.4667	Bernese Mountain Dog	M1	22.5	12.03	2.21	7.68	2.21	16.9935	111.845	152.51
54.1104	Dachshund	M1	16.3	8.82	2.21	5.77	1.97	6.1775	73.0609	145.13
54.1555	Bull Terrier	M1	22.38	12.12	2.73	8.05	2.85	excluded	excluded	147.11
54.2169	Australian Shepherd	M1	19.92	10.8	2.37	7.28	2.06	10.5842	102.706	137.26
54.2471	Dachshund	M1	15.54	8.43	1.93	5.18	1.69	7.0816	72.2258	128.96
54.6875	Miniature Pinscher	M1	12.8	7	1.96	5.08	1.72	4.2791	49.9264	144.68
54.6905	Siberian Husky	M1	20.68	11.31	2.45	7.37	2.29	10.4551	93.4614	148.59
54.8583	Dachshund	M1	14.82	8.13	1.73	5.08	1.6	5.3947	60.861	140.83
54.986	Labrador Retriever	M1	21.46	11.8	2.53	7.59	2.53	12.6268	116.361	136.55
55.3392	Welsh Terrier	M1	15.92	8.81	1.95	5.5	1.83	excluded	excluded	140.77
55.6004	Bull Terrier	M1	19.82	11.02	2.44	7.55	2.57	8.5855	88.1814	145.05
55.7047	Australian Shepherd	M1	19.37	10.79	2.29	7.36	2.1	10.7962	102.315	151.24
55.7377	Bavarian Mountain Dog	M1	18.3	10.2	2.44	6.74	2.36	8.1429	83.7509	143.05
55.7598	Dachshund	M1	16.32	9.1	2.09	5.8	1.93	7.2307	72.4256	140.79
56.1738	Samoyed	M1	18.87	10.6	2.49	7.47	2.25	7.8908	99.7883	144.08
56.338	Dachshund	M1	14.2	8	1.95	5.33	1.95	excluded	excluded	143.01
56.6571	Labrador Retriever	M1	20.88	11.83	2.62	7.71	2.54	10.8922	102.735	149.82
56.8794	Labrador Retriever	M1	21.15	12.03	2.6	7.51	2.6	excluded	excluded	152.81
56.9524	Dalmatian	M1	21	11.96	2.52	7.49	2.52	10.0014	96.3749	147.61
56.9594	Labrador Retriever	M1	19.47	11.09	2.53	7.32	2.26	11.1416	112.846	137.42
57.5496	Labrador Retriever	M1	23.18	13.34	2.4	7.32	2.4	11.8543	108.855	143.78
57.5795	beagle	M1	16.03	9.23	2.01	6.01	1.74	7.8463	88.3898	144.43
57.7902	beagle	M1	16.11	9.31	2.03	5.96	1.76	7.7296	92.9638	139.89
58.4199	Bernard	M1	22.15	12.94	2.5	7.44	2.5	10.2641	104.331	143.62
58.4627	Schipperke	M1	13.53	7.91	2.03	5.16	1.69	5.5393	58.5846	140.97
58.6095	English Cocker Spaniel	M1	15.39	9.02	2.01	5.88	1.87	6.0014	60.7762	145.66
58.6273	Central Asian Shepherd	M1	26.08	15.29	2.52	8.88	2.52	14.0172	115.733	excluded
58.7523	Labrador Retriever	M1	21.48	12.62	2.22	7.22	2.1	10.6374	100.002	140.28
59.2704	American Staffordshire Terrier	M1	20.01	11.86	2.49	7.2	2.24	10.6335	99.2087	142.73
59.9537	rottweiler	M1	21.6	12.95	2.5	7.74	2.5	10.2233	100.087	156.08
60.0418	Siberian Husky	M1	19.12	11.48	2.3	6.99	2.04	9.7873	98.5845	150.54
60.7808	Yorkshire Terrier	M1	11.27	6.85	1.75	4.68	1.54	4.2803	50.7534	142.33
60.795	Miniature Poodle	M1	12.83	7.8	2.08	5.46	1.93	5.7454	61.9509	142.12
61.1545	Italian Mastiff	M1	23.04	14.09	2.55	8.24	2.55	10.9343	120.559	149.66
61.4705	rottweiler	M1	21.49	13.21	2.07	7.21	2.28	10.8677	97.4438	149.04
61.7411	American Staffordshire Terrier	M1	22.4	13.83	2.31	8.18	2.31	9.5625	97.0081	148.59
62.3333	Italian Mastiff	M1	24	14.96	2.19	8.87	2.11	10.5478	118.745	150.97
62.3946	Italian Mastiff	M1	23.72	14.8	2.57	8.79	2.14	13.1695	125.438	151.53
62.5488	rottweiler	M1	20.48	12.81	2.37	7.34	2.37	11.8526	113.677	157.31
62.8973	American Staffordshire Terrier	M1	19.19	12.07	2.55	7.18	2.02	9.4698	96.4719	146.93
62.9952	Miniature Pinscher	M1	10.35	6.52	1.65	4.15	1.36	3.7831	46.6492	146.58
63.0455	Miniature Pinscher	M1	10.77	6.79	1.69	4.46	1.43	excluded	excluded	141.38
63.0777	American Staffordshire Terrier	M1	20.99	13.24	2.75	7.77	2.63	12.1742	108.461	137.31
63.6656	Yorkshire Terrier	M1	9.33	5.94	1.68	4.34	1.54	excluded	excluded	138.82
63.9303	Yorkshire Terrier	M1	12.06	7.71	1.82	4.95	1.52	4.9753	54.8537	135.39
64.0832	Yorkshire Terrier	M1	10.58	6.78	1.7	4.62	1.42	4.6108	53.5881	132.86
64.4851	Yorkshire Terrier	M1	10.39	6.7	1.63	4.64	1.38	4.2121	48.5798	154.19
64.6293	rottweiler	M1	19.96	12.9	2.38	7.65	2.38	10.3604	107.008	160.32
64.961	Italian Mastiff	M1	20.52	13.33	2.49	8.12	2.38	11.0803	116.785	158.45
65.161	rottweiler	M2	20.81	13.56	2.28	7.49	2.28	9.5148	95.8213	152.95
66.2857	Boxer	M2	17.5	11.6	2.16	6.92	1.96	9.6802	106.202	135.1
66.4948	Boxer	M2	19.4	12.9	2.39	7.54	2.02	excluded	excluded	132.08
67.1176	Boxer	M2	17	11.41	2.06	6.61	1.83	excluded	excluded	137.41
67.2249	American Staffordshire Terrier	M2	20.9	14.05	2.52	7.65	2.37	11.6998	111.372	135.41
67.2491	American Staffordshire Terrier	M2	20.03	13.47	2.44	7.49	2.19	9.9043	105.88	143.67
68.1319	Yorkshire Terrier	M2	9.1	6.2	1.64	4.05	1.42	4.4988	55.3001	144.18
68.2721	American Staffordshire Terrier	M2	20.14	13.75	2.3	7.6	2.08	10.4519	102.029	131.95
68.4783	Yorkshire Terrier	M2	9.2	6.3	1.47	3.99	1.23	3.9256	48.24	141.46
68.5086	Boxer	M2	18.64	12.77	1.98	6.99	1.81	8.9584	95.8281	137.94
68.5131	American Staffordshire Terrier	M2	17.15	11.75	2.2	6.27	1.94	8.1577	82.1016	133.67
68.5805	Boxer	M2	18.81	12.9	2.37	7.42	2.14	excluded	excluded	138.91
68.7623	American Staffordshire Terrier	M2	20.36	14	2.5	7.75	2.38	12.1997	110.525	131.88
69.1083	Cavalier King Charles Spaniel	M2	12.56	8.68	1.8	5.45	1.43	7.2334	82.1719	139.99
70.2298	Yorkshire Terrier	M2	10.01	7.03	1.5	4.01	1.1	4.0695	50.1786	134.19
71.3496	Miniature Pinscher	M2	9.04	6.45	1.66	4.1	1.4	4.656	51.0963	139.44
72.5327	Boxer	M2	16.82	12.2	2.06	6.96	1.86	10.2295	98.9562	139.88
74.2718	Boxer	M2	16.48	12.24	1.86	6.59	1.46	9.7879	91.7289	132.35
75.8483	Boxer	M2	15.03	11.4	1.73	5.96	1.41	7.8853	94.9349	122.32
81.238	English Bulldog	B	15.67	12.73	1.91	6.14	1.62	9.4995	110.117	132.41
81.3449	Shih Tzu	B	9.22	7.5	1.68	4.96	1.26	4.3182	62.3171	116.06
81.8256	French Bulldog	B	12.27	10.04	1.6	5.68	1.34	7.6434	92.4525	130.26
84.4828	French Bulldog	B	11.6	9.8	1.57	4.88	1.14	6.3444	75.09	125.01
84.8564	English Bulldog	B	15.32	13	1.92	6.18	1.58	9.7894	109.353	136.86
85.4545	French Bulldog	B	11	9.4	1.74	5.34	1.27	7.0841	79.8281	excluded
86.5106	Pekingese	B	8.97	7.76	1.54	4.4	1.18	3.6869	58.5885	114.99
86.5546	French Bulldog	B	11.9	10.3	1.71	5.18	1.14	7.4221	89.3228	120.62
86.6575	English Bulldog	B	14.54	12.6	1.93	6.02	1.49	9.5696	106.504	129.94
88.1384	French Bulldog	B	12.14	10.7	1.79	5.72	1.3	7.6643	109.3	126.29
88.5965	French Bulldog	B	11.4	10.1	1.62	5.34	1.21	7.2846	81.9861	126.48
88.8889	Pekingese	B	8.1	7.2	1.45	4.12	1.1	4.1785	52.9	108.3
90.8286	French Bulldog	B	12.43	11.29	1.6	5.29	1.26	6.802	79.32	124.63
91.358	Pekingese	B	8.1	7.4	1.44	4.01	1.08	4.4649	51.4945	113.56
91.5946	Pekingese	B	8.09	7.41	1.45	4.35	1.09	3.3745	50.8194	143.43
91.8813	French Bulldog	B	12.81	11.77	1.81	5.68	1.52	8.3108	89.8324	117.54
93.1271	Pekingese	B	8.73	8.13	1.57	4.51	1.14	4.3037	58.057	126.07
93.9759	Pekingese	B	8.3	7.8	1.6	4.28	1.2	4.7296	59.1254	126.01
95.0883	English Bulldog	B	13.03	12.39	1.81	5.82	1.53	9.2523	97.6266	144.23
100.877	French Bulldog	B	11.4	11.5	1.7	5.37	1.11	7.9913	98.7088	128.62
